# Supplementary material for: Isolation and Molecular Characterization of Indigenous Penicillium chrysogenum/rubens Strain Portfolio for Penicillin V Production
Source: Microorganisms. 2023 Apr 26;11(5):1132. doi: 10.3390/microorganisms11051132 (PMC10221864; doi:10.3390/microorganisms11051132)
Supplement: Supplementary file 1 [file microorganisms-11-01132-s001.zip]

Archive with 1 entries (1 files):
- microorganisms-2275507-supplementary.pdf
